# Supplementary material for: Therapeutic effects of KRM-II-81, positive allosteric modulator for α2/3 subunit containing GABAA receptors, in a mouse model of Dravet syndrome
Source: Front Pharmacol. 2023 Oct 2;14:1273633. doi: 10.3389/fphar.2023.1273633 (PMC10577232; doi:10.3389/fphar.2023.1273633)
Supplement: Supplementary file 1 [file Table1.XLSX]

## Sheet: Fig 1A and 1B
Body temperature at the end of hyperthermia-induced seizure paradigm.
WT					Scn1aWT/A1783V
control	KRM 1mg/kg	KRM 5mg/kg	KRM 10mg/kg		control	KRM 1mg/kg	KRM 5mg/kg	KRM 10mg/kg
43.1	43.6	43.4	44.7		37.4	38.8	38.5	39.1
43.7	43.7	45	44.9		37.7	39.4	38.6	39.5
43.9	43.7	45	45		37.7	37.9	39.1	39.6
44	44.2	45	45		37.9	38.7	39.2	39.7
44.1	45	45	45		38.5	38.6	39.5	40.1
44.6	45	45	45		38.6	37.3	39.7	40.2
44.7	45	45	45		38.9	39.4	40.2	40.5
45					39		40.5
45					39
45					39.3

## Sheet: Fig 2B
Time travelled in the center zone (sec)
WT					Scn1aWT/A1783V
Control	KRM 1mg/kg	KRM 5mg/kg	KRM 10mg/kg		Control	KRM 1mg/kg	KRM 5mg/kg	KRM 10mg/kg
252.1	453	199.1	334.4		142.6	134	45	1.5
232.6	588.3	275	213.3		164.8	68.5	66.7	11
456.2	438	304.8	78.4		85.5	214.4	63.7	27.3
362.1	515.6	184.1	293.3		129.9	35.6	38.9	9.2
313.4	157.1	600.4	374.7		37.6	506.3	19.1	1.5
15.3	409	335.4	169		51.3	332.4	28.3	8.4
411	261.6	277.6	207.5		131.4	353.4	45.9	106.7
223.3	363.2	283.4	187.8		30.9	50.6	15.9	62.8
	406.7	403.4	128.9		223.3	104.1		32.6
	365	380.9	174		36.5			41.7
					29			53.7
					43.6			155.4
					42.3
					58.6
					33.6

## Sheet: Fig 2C
Distance travelled in the center zone (m)
WT					Scn1aWT/A1783V
control	KRM 1mg/kg	KRM 5mg/kg	KRM 10mg/kg		control	KRM 1mg/kg	KRM 5mg/kg	KRM 10mg/kg
18.499	40.577	15.874	23.651		19.744	15.53	9.473	0.179
21.918	37.469	25.45	19.255		18.129	10.962	13.017	0.457
29.476	37.751	36.792	2.997		12.923	29.779	9.907	3.015
33.372	34.048	22.087	17.18		12.17	6.609	8.814	0.634
29.291	11.333	41.028	41.899		2.372	33.536	3.061	9.947
2.799	23.765	39.251	18.648		7.146	22.05	4.512	6.761
22.5	18.451	26.675	24.23		7.828	25.306	5.459	0.18
18.634	30.974	22.623	14.238		13.686	6.163	2.978	0.23
	29.62	40.932	13.34		2.92	8.982		1.924
	39.759	37.826	16.374		4.397			2.061
					1.913			5.392
					6.826			4.95
					4.611
					9.348
					2.828

## Sheet: Fig 2D
Total distance travelled (m)										157.03	174.015	175.5	111.58	100.63	114.955	145.924	135.18	85.763	56.203	114.159	93.781	157.034	116.748
WT					Scn1aWT/A1783V					101.953	107.465	173.741	116.17	103.456	105.429	103.36	83.215	85.05
control	KRM 1mg/kg	KRM 5mg/kg	KRM 10mg/kg		control	KRM 1mg/kg	KRM 5mg/kg	KRM 10mg/kg
113.912	123.983	124.064	111.97		157.03	101.953	177.131	19.398		19.398	7.887	118.303	18.564	146.869	120.747	10.301	2.043	22.375	52.011	111.812	79.112
113.253	125.149	138.401	137.934		174.015	107.465	165.444	7.887
108.41	134.276	145.264	15.8		175.5	173.741	197.256	118.303
127.678	103.763	131.216	94.493		111.58	116.17	167.796	18.564
123.361	97.203	117.234	180.465		100.63	103.456	110.126	146.869
68.67	87.479	151.979	141.056		114.955	105.429	121.832	120.747
97.959	88.703	111.946	140.374		145.924	103.36	127	10.301
125.928	123.921	94.309	129.605		135.18	83.215	137.136	2.043
	123.834	147.074	99.232		85.763	85.05		22.375
	132.691	137.14	98.22		56.203			52.011
					114.159			111.812
					93.781			79.112
					157.034
					116.748

## Sheet: Fig 2E
Grip strength (kg/kg)
WT					Scn1aWT/A1783V
control	KRM 1mg/kg	KRM 5mg/kg	KRM 10mg/kg		control	KRM 1mg/kg	KRM 5mg/kg	KRM 10mg/kg
8.2	9.3	7.1	5.6		6.5	5.5	6.2	4.9
5.5	7.8	6.1	7.5		4.6	7.1	6.5	2.6
4.4	8.3	6.2	6.6		4.9	8.1	6	4.4
5.6	8	6.9	5.5		5.4	9.1	6.7	3.6
5.7	6.3	6.3	4		6.1	5.8	7.7	4
4.4	7.7	7.7	5.7		6.3	7.2	8.5	4.2
4.6	7.1	9.2	4.4		7.7	6.2	6.1	4.8
10.7		9	6.3		6.9			5
11								4.7
								5.4

## Sheet: Fig 3D
sIPSC frequency (Hz)					sIPSC decay (ms)					sIPSC amplitude (pA)
WT		Scn1aWT/A1783V			WT		Scn1aWT/A1783V			WT		Scn1aWT/A1783V
Before	KRM-II-081	Before	KRM-II-081		Before	KRM-II-081	Before	KRM-II-081		Before	KRM-II-081	Before	KRM-II-081
4.66566	4.37951	3.19903	3.09658		31.9346	32.4135	34.8819	34.8783		19.6904	21.3152	27.1023	28.828
2.63421	4.27723	6.9107	6.21525		29.9935	32.057	30.9878	31.9754		34.0999	23.8158	28.7245	24.8938
2.6255	2.39886	2.41187	2.03683		33.8354	37.9309	35.5105	35.4342		20.2864	26.8381	29.469	27.5497
5.97166	6.26376	3.71558	2.74368		29.0175	30.1785	26.485	30.3442		40.7553	38.1774	30.9735	30.1722
9.39422	8.31247	2.34456	2.56593		30.0832	32.2899	30.5286	32.7167		39.2956	35.3099	25.5004	30.0433
6.2335	4.3788	3.46507	3.44686		32.5094	36.8306	32.7921	35.4214		23.0408	24.0076	31.1767	28.0852
3.46118	2.86471	1.76076	3.32651		33.0995	34.438	36.6462	39.0504		21.505	21.712	25.9445	27.6619
2.75399	2.39074	4.13343	6.09695		28.1056	27.489	29.1457	30.3478		22.2269	19.8859	27.181	36.9651
7.68766	8.63698	4.81884	3.13882		28.8112	28.9933	24.2423	27.5482		22.2842	24.8732	26.6887	30.7277
5.25914	8.07642	1.95781	2.08567		33.2092	33.8118	25.3824	26.6647		24.2631	26.6008	20.4817	28.046
7.19955	8.32158	3.10835	3.33768		33.0374	33.0996	30.0579	32.3133		29.9459	37.5666	31.2534	36.9296
5.60959	5.99336	3.1262	3.70751		32.4835	33.194	25.6611	26.5203		31.7309	30.9225	22.7476	20.1497
6.18	7.718				35.6868	37.0034				19.2378	23.038
5.82741	8.05789				26.5967	27.8353				35.0019	39.833

## Sheet: Fig 3G
eIPSC decay (ms)					eIPSC amplitude (pA)
WT		Scn1aWT/A1783V			WT		Scn1aWT/A1783V
Before	KRM-II-081	Before	KRM-II-081		Before	KRM-II-081	Before	KRM-II-081
139.767	150.431	109.134	127.606		251.374	250.746	662.065	663.324
143.666	152.744	104.991	129.389		948.204	1117.42	1417.64	1426.17
113.692	129.674	84.9399	100.961		824.135	780.655	2028.91	1996.89
119.332	113.649	38.0618	48.8541		982.137	947.137	1271.62	1206.49
141.942	161.021	91.4817	136.181		272.395	262.093	1167.75	1172.59
139.125	142.954	105.727	143.881		2180.07	2277.61	1037.87	1025.11
110.472	116.1	77.4892	132.194		978.588	965.871	959.45	978.644
139.565	153.768	67.1891	73.8604		734.524	720.678	616.875	608.054
86.7178	108.359	69.2734	81.4417		671.9	680.252	753.162	594.344
43.2853	45.6702	37.4236	46.2461		434.402	428.684	593.477	624.766
72.3384	73.3389	76.7909	99.3026		1688.3	1750.06	1381.22	1296.07
70.8296	77.5393	88.755	99.2304		1686.08	1707.59	717.786	668.244
92.6907	115.652	45.496	43.6055		360.709	382.529	385.543	360.891
86.7234	98.9664	86.1547	87.7005		1553.08	1602.84	931.988	929.551
91.5378	92.0686				1284.69	1219.79
47.2236	57.5437				1401.16	1447.89
50.2803	56.9204				462.811	472.638

## Sheet: Fig 3H 
% decay change by KRM-II
WT	Scn1aWT/A1783V
107.63	116.926
106.319	123.239
114.057	118.862
95.2374	128.355
113.441	148.861
102.753	136.087
105.095	170.597
110.177	109.929
124.956	117.566
105.51	123.575
101.383	129.315
109.473	111.803
124.772	103.625
114.117	125.985
100.58
121.854
113.206
